# Supplementary material for: Blood pressure variability, heart functionality, and left ventricular tissue alterations in a protocol of severe hemorrhagic shock and resuscitation
Source: J Appl Physiol (1985). 2018 Jul 12;125(4):1011–20. doi: 10.1152/japplphysiol.00348.2018 (PMC6230573; doi:10.1152/japplphysiol.00348.2018)
Supplement: Supplemental Table — Dataset of all measured metabolites concentration - .xlsx (237 KB) [file Supplemental-Table.xlsx]

## Sheet: Table_S1
Table S1. Concentration (µM) of quantified metabolites in the left-ventricular tissue in hemorrhagic shock and sham animals.

## Sheet: metabolites
Sample Identification	ShockTipe	lysoPC a C16:0	lysoPC a C16:1	lysoPC a C17:0	lysoPC a C18:0	lysoPC a C18:1	lysoPC a C18:2	lysoPC a C20:3	lysoPC a C20:4	PC aa C28:1	PC aa C30:0	PC aa C30:2	PC aa C32:0	PC aa C32:1	PC aa C32:2	PC aa C32:3	PC aa C34:1	PC aa C34:2	PC aa C34:3	PC aa C34:4	PC aa C36:0	PC aa C36:1	PC aa C36:2	PC aa C36:3	PC aa C36:4	PC aa C36:5	PC aa C36:6	PC aa C38:0	PC aa C38:1	PC aa C38:3	PC aa C38:4	PC aa C38:5	PC aa C38:6	PC aa C40:1	PC aa C40:2	PC aa C40:3	PC aa C40:4	PC aa C40:5	PC aa C40:6	PC aa C42:0	PC aa C42:1	PC aa C42:2	PC aa C42:4	PC aa C42:5	PC aa C42:6	PC ae C30:1	PC ae C32:1	PC ae C32:2	PC ae C34:0
		microM	microM	microM	microM	microM	microM	microM	microM	microM	microM	microM	microM	microM	microM	microM	microM	microM	microM	microM	microM	microM	microM	microM	microM	microM	microM	microM	microM	microM	microM	microM	microM	microM	microM	microM	microM	microM	microM	microM	microM	microM	microM	microM	microM	microM	microM	microM	microM
MP02_BBS	HS	17.4	0.735	0.41	10.1	9.28	11.9	0.546	4.85	0.267	0.381	0.064	47.1	24.4	11.8	2.46	683	926	59.6	3.74	6.24	77.3	673	143	243	44.5	2.81	3.53	1.52	23.6	304	110	120	0.334	0.106	0.916	3.72	37.7	49.8	0.288	0.246	0.285	0.353	0.285	0.261	0.069	11.8	3.1	6.69
MP02_BT1	HS	25.2	0.847	0.551	14.5	10.2	9.21	0.403	3.6	0.401	0.558	0.142	49	41.7	12.8	2.65	822	1326	66.7	3.91	0.841	178	579	161	428	59.3	2.43	4.41	1.59	46	383	113	210	0.465	0.795	0.968	4.15	53.4	74.6	0.193	0.084	0.374	0.42	0.164	0.534	0.067	13.8	3.3	4.02
MP02_BT2	HS	18.8	0.844	0.423	10.5	12.7	17.2	0.651	6.77	0.369	0.486	0.21	49.8	14.6	7.55	1.95	470	889	44.3	3.59	3.85	108	444	97.3	288	35.4	2.2	3.55	0.598	35.4	199	84.7	112	0.382	0.351	0.855	2.53	23.2	36.4	0.278	0.074	0.086	0.262	0.182	0.553	0.172	11.6	3.54	5.88
MP02_BT3	HS	12.1	0.496	0.263	5.56	7.12	8.9	0.377	3.24	0.243	0.559	0.092	40.9	11.9	5.16	0.973	234	452	23.7	1.92	2.77	54.1	225	73.2	140	23.1	0.896	1.62	0.453	12.2	80.3	38.9	38.8	0.336	0.169	0	2.79	7.5	17.3	0.26	0.107	0.125	0.104	0.148	0.369	0	5.91	2.22	3.27
MP02_BT4	HS	12.2	0.535	0.315	6.96	7.42	10.7	0.475	5.06	0.237	0.411	0.056	33.6	17.1	5.93	1.21	317	449	28.7	2.4	2.94	40.2	245	55.9	142	17.5	0.851	2.31	0.756	10.5	115	38.4	42.8	0.213	0.292	0.428	2.07	9.72	19	0.053	0.156	0.124	0.102	0.156	0.122	0.071	7.37	3.56	2.59
MP03_BBS	HS	18.4	0.605	0.54	10.2	6.78	6.74	0.259	2.63	0.25	0.428	0.15	32.7	17.2	6.76	1.25	378	486	26.2	2.65	0.869	83	194	54.5	162	23.4	1.61	1.48	1.23	7.64	214	66.3	68.3	0.042	0.272	0.828	3	14.2	55.9	0.013	0.19	0.265	0.224	0.296	0.595	0.055	8.91	2.72	3.83
MP03_BT1	HS	23.7	0.714	0.693	13.5	9.8	8.93	0.3	2.9	0.288	0.441	0.146	34.4	16.8	9.78	1.24	349	520	28.7	1.95	3.05	59.7	197	52.7	141	21.1	1.12	1.45	1.49	15.1	173	65.7	71.5	0.486	0.258	0.872	2.01	18.6	38.8	0.118	0.146	0.138	0	0.181	0.281	0.125	9.35	2.04	2.39
MP03_BT2	HS	15.8	0.616	0.523	10.2	5.77	6.07	0.191	2.07	0.291	0.445	0.031	40.2	18	13.7	1.2	506	830	42.3	3.13	0	112	364	110	185	35.4	1.55	2	2.14	10.7	327	93.4	101	0.375	0.326	1.53	2.3	24.1	53.6	0.303	0.075	0.208	0	0.227	0.241	0.058	11.4	2.87	3.35
MP03_BT3	HS	7.38	0.33	0.231	5.07	4	3.97	0.121	1.41	0.159	0.257	0.015	33.6	24.6	8.99	1.39	361	518	24.7	1.81	0	90.3	227	60.4	128	15.6	0.865	1.14	0	11.7	149	57.7	75.4	0.302	0.175	0.81	2	10.5	32.5	0.083	0.073	0.139	0	0.051	0.298	0.012	6.89	2.27	3.08
MP03_BT4	HS	14.7	0.601	0.451	7.77	6.94	7.22	0.227	2.6	0.225	0.383	0.077	45.5	31.1	11.6	1.55	557	716	36.8	4.55	1.06	116	318	117	170	30.7	2.7	1.83	0	14.2	255	100	103	0.101	0.316	0.88	2.75	24.6	47.8	0.023	0.23	0.267	0.125	0.256	0.466	0.004	11.2	3.1	3.23
MP04_BBS	HS	13.4	0.637	0.371	9.32	10.1	7.5	0.599	3.24	0.243	0.359	0	42.2	28	7.46	2.85	472	462	28.9	4.11	4.74	78.7	382	72.6	130	17.6	1.59	1.47	0	35.8	180	53.3	56.5	0.851	0.487	0.384	3.22	22.1	35.6	0.51	0.153	0.332	0.516	0.102	0.22	0.015	17.2	4.38	4.44
MP04_BT1	HS	23.7	1	0.603	15.8	16.4	16.6	1.29	8.43	0.375	0.557	0.153	42.1	33.2	10.5	2.06	595	536	28.8	2.86	0.176	125	378	91	149	18.9	1.6	1.69	1.69	37.2	249	81	57.9	0.419	0.577	0.439	3.33	26.8	42	0.363	0.267	0.233	0.194	0.275	0.414	0.11	10.4	5.59	2.93
MP04_BT2	HS	10.9	0.57	0.304	8.34	5.97	5.41	0.37	2.19	0.291	0.497	0.069	44.2	20.6	9.02	1.82	403	491	28.6	2.76	3.13	107	335	70	131	15.6	1.45	0.918	1.81	31.2	202	46.1	54.9	0.36	0.644	0.398	3.16	15	44	0.178	0	0.356	0.02	0.176	0.338	0.075	13.8	3.69	3.82
MP04_BT3	HS	5.45	0.291	0.195	4.32	2.64	2.42	0.164	1.09	0.193	0.317	0	30.6	20.2	7.05	0.817	235	271	19.2	1.76	0.889	60.7	204	44.9	64.6	9	1.1	0.906	0	18.3	116	30.7	25.6	0.451	0.253	0.032	1.99	9.37	21.1	0.204	0	0.204	0.071	0.076	0.044	0.041	5.38	1.96	2.95
MP04_BT4	HS	12.4	0.721	0.358	8.64	6.89	5.6	0.403	2.64	0.202	0.393	0.085	72.3	43.8	13.6	3.41	645	891	57.9	2.98	0	172	432	141	234	30	2.29	2.79	0	31.9	271	92.1	82.6	0.128	0.023	1.49	3.35	20.5	47.3	0.114	0.213	0	0.836	0.115	0.708	0.041	24.9	7.17	4.16
MP05_BBS	HS	25.8	1.16	0.423	13.5	11.4	11.9	0.502	3.88	0.311	0.473	0.105	70.3	25.9	23.6	3.31	675	1045	52.6	4.2	4.77	95.4	503	185	267	33.5	2.52	3.31	1.3	24	232	74.7	108	1.02	0.69	0.936	2.47	17	46.8	0	0.621	0.294	0.294	0	0.569	0.046	16.4	4.49	4.18
MP05_BT1	HS	19	0.822	0.344	10.6	12	14.3	0.564	5.46	0.433	0.464	0.028	59	23.8	13	2.79	715	1080	40.6	3.57	7.48	90.6	406	134	282	36.4	1.71	2.95	0.367	32.6	272	80.8	115	0.824	0.245	1.14	2.42	16.9	53.7	0.378	0.096	0.112	0.223	0	0.46	0.14	13.5	5.25	4.92
MP05_BT2	HS	12.6	0.629	0.264	7.11	8.63	11.4	0.43	3.37	0.308	0.648	0.117	57.1	23.6	14.9	1.94	464	1022	44.5	4.13	3.42	94.5	287	112	210	31	2.08	1.24	0.512	19.1	132	47.5	66.8	0.511	0.132	0.475	1.98	13.8	38.3	0.433	0.028	0.146	0.066	0.224	0.482	0.06	12.7	3.25	2.21
MP05_BT3	HS	9.9	0.459	0.225	5.16	5.58	5.37	0.208	1.48	0.198	0.38	0.08	56.1	31.1	12.3	1.24	444	735	45.8	3.99	4.32	74.8	253	83.4	145	21.1	1.55	2.25	0.952	11	144	43.9	60.1	0.765	0.014	0.731	2.3	5.65	24.6	0.051	0.024	0.216	0.235	0.252	0.128	0.033	13.3	3.99	3.98
MP05_BT4	HS	17.7	1.05	0.378	9.24	16.5	18.4	0.683	5.79	0.35	0.538	0.124	69	43.2	16.2	3.46	748	1002	60.9	3.95	5.94	104	366	155	254	43.1	2.97	3.86	0.606	23.8	152	55.9	102	0.687	0.445	0.332	2.72	17.9	34.1	0.151	0.257	0.371	0.17	0.556	0	0.054	14.3	3.95	6.53
MP06_BBS	HS	18.7	0.805	0.423	11.1	12.3	10.6	0.766	4.77	0.212	0.419	0.008	36	26.9	9.26	1.44	429	549	24.2	2.63	4.85	72.8	231	75.6	125	19.9	1.73	2.89	0.541	26.3	137	56.7	54.2	0.082	0.057	0.626	3.45	13.3	33.9	0.125	0	0.125	0.143	0.327	0.354	0.049	9.88	3.95	3.04
MP06_BT1	HS	18.8	0.752	0.486	11.9	13.5	14	0.903	5.21	0.38	0.586	0.181	35.3	22.1	9.59	1.89	416	489	26.6	2.64	3.27	78.4	258	69.7	165	19.3	1.49	1.38	1.67	19	151	56.2	46	0.58	0.051	0.78	2.17	16.2	28.9	0	0	0.453	0	0.282	0.146	0.103	8.23	2.49	3.05
MP06_BT2	HS	13.5	0.587	0.423	9.37	7.56	7.87	0.457	2.86	0.273	0.775	0.014	50	29.1	14.2	3.17	345	585	30.7	2.97	7.18	73.9	256	80.5	133	19.2	1.17	2.16	0.486	32.8	130	44.3	59.5	0.288	0	0.269	2.55	15	27	0	0.099	0	0.179	0.138	0.433	0.046	12.8	4.46	3.66
MP06_BT3	HS	8.32	0.427	0.238	5.39	5.01	4.25	0.25	1.51	0.222	0.427	0.104	56.6	29.6	14.3	1.7	420	633	42.7	3.86	4.88	74.5	248	76.3	145	17.9	2.2	1.86	0	28.5	119	41.4	48.9	0.164	0.349	0.822	3.34	7.62	21.2	0.203	0.179	0.34	0.34	0	0.31	0.033	9.22	4.31	3.74
MP06_BT4	HS	15.5	0.884	0.43	10.6	9.06	8.25	0.559	3	0.279	0.571	0.049	37.6	25.3	12.4	2.69	457	532	43.3	3.58	4.13	100	265	72.8	161	16.3	1.79	1.74	2.89	36.9	169	58.4	62.7	0.318	0	1.16	1.76	15	33.3	0.133	0.222	0.163	0.059	0.163	0.589	0.01	11.6	5.62	5.02
MP07_BBS	HS	14.7	0.796	0.343	9.91	12.6	18.2	0.59	7.56	0.208	0.421	0.017	71.1	41.8	28.6	4.66	615	1280	63.1	7.33	5.11	95.2	485	130	203	43.6	3.28	2	0.28	13.2	317	59.1	67.4	0.54	0	0.695	3.09	18.5	43	0.147	0.382	0.099	0.18	0.13	0.488	0	31.2	5.75	8.22
MP07_BT1	HS	25.4	0.983	0.516	19.7	16.4	19	0.75	7.68	0.373	0.646	0.15	54.5	42.9	19.4	3.19	666	1027	50.3	6.47	3.17	120	557	145	292	42.8	3.21	2.21	1.23	26.9	279	88	111	0.169	0.601	0.358	4.8	15.6	45.7	0.416	0.344	0.185	0.097	0.3	0.168	0.13	13.6	6.1	7.6
MP07_BT2	HS	15	0.855	0.336	11.3	12.7	16.9	0.598	5.92	0.314	0.421	0.138	36.9	39.4	20.7	3.41	415	667	46.9	4.91	0.533	91.5	288	104	133	27.8	2.43	1.75	0	14.2	120	51.4	47.8	0.25	0.105	0.389	1.82	10.5	26	0.213	0.34	0.155	0.345	0.123	0.23	0	19.7	6.67	5.19
MP07_BT3	HS	7.37	0.409	0.176	5.29	5.5	6.16	0.221	1.7	0.167	0.392	0.001	33.8	20.5	12.3	2.59	291	495	31.2	3.77	4.26	49.7	182	51.5	94.9	17.6	1.36	2.21	0.49	5.12	98.8	29.1	33	0.129	0.12	0.463	0.755	4.45	13.8	0.191	0.095	0.051	0.125	0.196	0.055	0.076	12	3.31	3.54
MP07_BT4	HS	12.4	0.649	0.262	8.97	7.72	8.65	0.311	3.38	0.244	0.37	0.119	77.5	36.2	31.7	6.08	836	1343	89.7	10.5	7.3	129	560	131	260	45.6	3.85	4.05	1.15	24.4	242	109	112	0.171	0.166	1.5	4.36	22.6	38.8	0.069	0.154	0.179	0	0.248	0.142	0.046	23.3	7.69	6.15
MP08_BT1	Sham HS	24.6	0.945	0.641	14	16.7	19.6	0.908	4.31	0.519	0.909	0.053	109	109	38.9	3.5	1381	1986	67.6	9.25	3.79	244	637	213	436	70.9	4.44	3.38	1.44	49.3	238	126	126	0.738	0.432	0.719	4.16	26.9	76.3	0.281	0.393	0.167	0	0.176	1.14	0.088	27.4	7.25	13.9
MP08_BT2	Sham HS	24.4	1.19	0.668	15.8	30	30.6	1.59	7.52	0.437	0.732	0.1	63	71.2	22.7	2.39	924	1090	45.2	6.11	0.846	152	503	123	181	52.7	3	2.1	0.591	33.9	131	68.9	70.7	0.27	0.354	1.17	2.65	16.8	43.2	0.316	0.469	0.252	0.287	0.2	0.379	0.104	19.9	4.98	6.38
MP08_BT3	Sham HS	22.1	0.914	0.538	12.5	19.2	16.6	0.71	3.3	0.479	0.84	0.13	65.4	49.3	22.2	4.68	811	1371	61.5	5.67	10.6	129	530	144	237	47.8	1.95	2.23	0.167	28.2	146	80.3	87.2	0.369	0.174	0.125	2.89	24.4	37.4	0.229	0.132	0.821	0.488	0.033	0.353	0.066	22.9	6.98	8.51
MP08_BT4	Sham HS	16.5	0.786	0.364	9.69	12.1	11.5	0.521	2.74	0.416	0.552	0.022	39.3	46.3	17.2	2.88	580	591	33.9	4.02	2.35	86.9	336	72.4	123	27.5	1.64	1.51	0.461	22.7	104	54.4	33.6	0.4	0.164	0.655	1.86	13	24.5	0.094	0.043	0.05	0.144	0.034	0.472	0.101	14.6	4.27	3.47
MP09_BT1	Sham HS	21.1	0.954	0.562	17.2	13.6	14.9	0.7	5.34	0.409	0.63	0	64.6	50.7	24.9	3.63	782	1178	68.3	6.29	4.53	204	805	213	326	44.4	4.39	2.19	2.09	33.7	408	133	109	0.228	0.503	1.26	7.34	37.5	54.9	0.133	0.153	0	0.018	0.241	0.108	0.172	20.7	4.96	3.43
MP09_BT2	Sham HS	20.7	1.03	0.545	17.7	16.6	19.9	0.88	8.68	0.305	0.516	0.135	45.9	44.5	22.3	2.79	838	1018	68.5	8.04	7.56	149	717	153	315	45.9	2.38	2.93	0	32.6	354	95.5	106	0.177	0.238	1.63	7.02	31.6	40.9	0.145	0.027	0.074	0.185	0.273	0.444	0.035	11.9	4.58	4.02
MP09_BT3	Sham HS	17	0.868	0.456	14.1	13.8	16.8	0.688	6.92	0.263	0.429	0.078	58.1	55.5	34.1	3.4	856	1251	76.7	6.44	2.43	168	706	200	304	42.7	3.54	3.52	0.843	43.9	330	119	88.6	0.214	0.541	0.397	4.83	38.8	40.6	0.141	0.032	0.29	0.13	0.108	0.268	0.13	32.6	4.34	4.92
MP09_BT4	Sham HS	19.8	0.987	0.447	17.9	16.8	19.4	0.843	8.39	0.369	0.528	0.202	52.8	84.7	29.1	4.61	805	1421	102	7.76	0	208	648	171	331	44.5	4.34	4.82	0	34	347	168	124	0.742	0.054	0.913	4.88	31.3	42.7	0.066	0.147	0.171	0.256	0	0.058	0.088	22.6	8.62	3.42
MP10_BT1	Sham HS	12.7	0.65	0.337	9.12	8.43	8.91	0.402	2.48	0.242	0.445	0.04	52.5	24	13	2.66	398	550	36	2.58	4.08	69.3	324	97.6	97.4	24	1.66	1.47	0.315	21	166	54.6	53.9	0.551	0.14	0.716	0.716	11.5	29	0.64	0.047	0.242	0.404	0	0.936	0.087	12	4.52	2.67
MP10_BT2	Sham HS	11.7	0.561	0.33	9.12	7.01	5.77	0.282	1.75	0.136	0.32	0.03	34.1	18.1	8.76	0.884	358	506	34.4	2.71	5.23	49.9	293	64.8	101	20.1	1.29	1.16	0.866	16.9	104	37.7	51.9	0.068	0.092	0.145	1.9	10.7	25.8	0.216	0.04	0.11	0.034	0.155	0.074	0.01	8.17	2.65	2.93
MP10_BT3	Sham HS	11.9	0.647	0.29	8.59	5.51	5.83	0.28	1.62	0.201	0.365	0.035	28.4	24	7.44	0.852	390	513	30.6	2.61	1.37	66.1	325	99.1	102	17.2	1.2	1.79	0.71	21.1	124	38.4	48.7	0.238	0.085	0	2.58	9.01	27.6	0.259	0.053	0	0.207	0.044	0.448	0.044	14.1	2.98	2.04
MP10_BT4	Sham HS	12.1	0.574	0.308	8.78	6.85	7.27	0.332	2.14	0.123	0.307	0.066	49.3	40.8	8.93	2.64	514	781	54	3.71	4.2	72.7	484	93	150	21.7	1.63	1.87	2.07	34.3	143	45.2	73.1	0.212	0.313	0.504	2.46	11.8	27.7	0.094	0.243	0.063	0.063	0	0.734	0.075	15.5	2.71	2.24
[truncated: 78 more columns]
